# Supplementary material for: Current approaches to handling rescue medication in asthma and eczema randomized controlled trials are inadequate: a systematic review
Source: J Clin Epidemiol. 2020 Sep;125:148–57. doi: 10.1016/j.jclinepi.2020.05.027 (PMC7482905; doi:10.1016/j.jclinepi.2020.05.027)
Supplement: Data Profile [file mmc1.xml]

<?xml version="1.0" encoding="UTF-8" standalone="no"?><data:data><datasets><author>a.chis-ster@imperial.ac.uk</author><type>0</type><dataset><value>1</value><reason>Data will be made available on request</reason><comments/></dataset></datasets></data:data>
